# Supplementary material for: Contributions of historical and contemporary geographic and environmental factors to phylogeographic structure in a Tertiary relict species, Emmenopterys henryi (Rubiaceae)
Source: Sci Rep. 2016 May 3;6:24041. doi: 10.1038/srep24041 (PMC4853719; doi:10.1038/srep24041)
Supplement: Supplementary Dataset [file srep24041-s2.xlsx]

## Sheet: 55660_1_data_set_2062816_s309hw
		L001	L002	L003	L004	L005	L006	L007	L008	L009	L010	L011	L012	L013	L014	L015	L016	L017	L018	L019	L020	L021	L022	L023	L024	L025	L026	L027	L028	L029	L030	L031	L032	L033	L034	L035	L036	L037	L038	L039	L040	L041	L042	L043	L044	L045	L046	L047	L048
Pop codes	Locality abbreviations	ACCA0521_62	ACCA0521_64	ACCA0521_67	ACCA0521_70	ACCA0521_72	ACCA0521_74	ACCA0521_76	ACCA0521_79	ACCA0521_81	ACCA0521_83	ACCA0521_84	ACCA0521_88	ACCA0521_92	ACCA0521_94	ACCA0521_105	ACCA0521_107	ACCA0521_111	ACCA0521_113	ACCA0521_115	ACCA0521_116	ACCA0521_117	ACCA0521_120	ACCA0521_121	ACCA0521_123	ACCA0521_125	ACCA0521_127	ACCA0521_130	ACCA0521_132	ACCA0521_134	ACCA0521_135	ACCA0521_142	ACCA0521_143	ACCA0521_145	ACCA0521_147	ACCA0521_149	ACCA0521_152	ACCA0521_153	ACCA0521_160	ACCA0521_162	ACCA0521_163	ACCA0521_167	ACCA0521_171	ACCA0521_174	ACCA0521_175	ACCA0521_177	ACCA0521_182	ACCA0521_187	ACCA0521_194
S1	DP	1	1	0	1	1	0	1	1	1	0	0	1	1	1	0	1	0	1	0	0	1	1	0	0	0	0	0	1	0	0	0	1	1	1	1	0	1	1	1	1	0	0	0	0	0	1	0	0
S1	DP	1	1	0	1	1	0	1	1	1	0	0	1	1	1	0	1	0	1	0	0	1	1	0	0	0	0	0	0	0	0	0	1	1	1	1	0	1	1	1	0	0	0	0	0	0	1	0	0
S1	DP	1	1	0	1	1	0	1	1	1	0	0	1	1	1	0	1	0	1	0	0	1	1	0	0	0	0	0	0	1	0	0	1	1	1	1	0	1	1	1	0	0	0	0	0	0	1	0	0
S1	DP	1	1	0	1	1	0	1	1	1	0	0	1	1	1	0	1	0	1	0	0	1	1	0	0	0	0	0	0	1	0	0	1	1	1	1	0	1	1	1	0	0	0	0	0	0	1	0	0
S1	DP	1	1	1	1	1	0	1	1	1	0	0	1	1	1	0	1	0	1	1	0	1	1	0	0	0	0	0	0	0	0	0	1	1	1	1	0	1	1	1	1	0	0	0	0	0	1	0	0
S1	DP	1	1	0	1	1	0	1	1	1	0	0	1	1	1	0	1	0	1	0	0	1	1	0	0	0	0	0	0	0	0	0	1	1	1	1	0	1	1	1	1	0	0	0	0	0	1	0	0
S1	DP	0	1	1	1	1	0	1	1	1	0	0	1	1	1	0	1	0	1	0	0	1	1	0	1	1	0	0	1	0	0	0	1	1	1	1	0	0	1	1	1	1	0	0	0	0	1	0	0
S1	DP	1	1	0	1	1	0	1	1	1	0	0	1	1	1	0	1	0	1	0	0	1	1	0	0	1	0	0	0	1	0	0	1	1	1	1	0	0	1	1	1	0	0	0	0	0	1	0	0
S1	DP	1	1	1	1	1	0	1	1	1	0	0	1	1	1	0	1	0	1	0	0	1	1	0	0	0	0	0	0	0	0	0	1	1	1	1	0	0	1	1	1	0	0	0	0	0	1	0	0
S1	DP	1	1	0	1	1	0	1	1	1	0	0	1	1	1	0	0	0	1	0	0	1	1	0	0	1	0	0	0	1	0	0	1	1	1	1	0	0	1	1	1	1	0	0	0	0	1	0	1
S2	WYL	0	1	0	1	1	0	1	1	1	1	0	1	1	1	0	0	0	1	0	0	1	1	0	1	1	0	0	0	0	1	0	1	1	1	1	0	0	1	1	1	1	0	0	0	0	1	0	0
S2	WYL	0	1	0	1	1	0	1	1	1	1	0	1	0	1	0	0	0	1	0	0	1	1	0	1	1	0	0	0	0	1	0	1	1	1	1	0	0	1	1	1	1	0	0	0	0	1	0	0
S2	WYL	1	1	0	1	1	0	1	1	1	0	0	1	1	1	0	0	0	1	0	0	1	1	0	1	0	0	0	0	0	0	0	1	1	1	1	0	0	1	1	1	1	0	0	0	0	1	0	0
S2	WYL	0	1	0	1	1	0	1	1	1	1	0	1	1	1	0	1	0	1	0	0	1	1	0	1	1	0	0	1	1	1	0	1	1	1	1	0	0	1	1	0	1	0	0	0	0	1	0	0
S2	WYL	0	1	0	1	1	0	1	1	1	1	0	1	1	1	0	0	0	1	0	0	1	1	0	1	1	0	0	0	0	1	0	1	1	1	1	0	0	1	1	1	1	0	0	0	0	1	0	0
S2	WYL	1	1	1	1	1	0	1	1	1	1	0	1	1	1	0	0	0	1	0	0	1	1	0	0	1	0	0	0	1	1	0	1	1	1	1	0	0	1	1	1	1	0	0	0	0	1	0	0
S2	WYL	0	1	0	1	1	0	1	1	1	1	0	1	0	1	0	1	0	1	0	0	1	1	0	1	1	0	0	1	1	1	0	1	1	1	1	0	0	1	1	0	1	0	0	0	0	1	0	0
S2	WYL	1	1	0	1	1	0	1	1	1	0	0	1	0	1	0	0	0	1	0	0	1	1	0	1	0	0	0	1	0	0	0	1	1	1	1	0	0	1	1	1	0	0	0	0	1	1	0	0
S2	WYL	1	1	1	1	1	0	1	1	1	0	0	1	1	1	0	0	0	1	0	0	1	1	0	0	1	0	0	0	1	0	0	1	1	1	1	0	0	1	1	1	1	0	0	0	0	1	0	0
S2	WYL	1	1	1	1	1	0	1	1	1	1	0	1	1	1	0	0	0	1	0	0	1	1	0	0	1	0	0	0	1	1	0	1	1	1	1	0	0	1	0	1	1	0	0	0	0	1	0	0
S2	WYL	1	1	1	1	1	0	1	1	1	1	0	1	1	1	0	0	0	1	0	0	1	1	0	0	1	0	0	0	1	1	0	1	1	1	1	0	0	1	0	1	1	0	0	0	0	1	0	0
S3	JN	1	1	0	1	1	0	1	1	1	0	0	1	0	1	0	0	0	1	0	0	1	1	0	1	1	0	0	1	1	1	0	1	1	1	1	1	0	1	1	1	0	0	0	0	0	1	0	1
S3	JN	1	1	0	1	1	0	1	1	1	0	0	1	0	1	0	0	0	1	0	0	1	1	0	1	1	0	0	1	1	1	0	1	1	1	1	0	0	1	1	1	0	0	0	0	0	1	0	1
S3	JN	1	1	0	1	1	0	1	1	1	0	0	1	0	1	0	0	0	1	0	0	1	1	0	1	1	0	0	1	1	1	0	1	1	1	1	0	0	1	1	1	0	0	0	0	0	1	0	1
S3	JN	1	1	0	1	1	0	1	1	1	0	0	1	0	1	0	0	0	1	0	0	1	1	0	1	1	0	0	1	1	1	0	1	1	1	1	0	0	1	1	1	0	0	0	0	0	1	0	1
S3	JN	1	1	0	1	1	0	1	1	1	0	0	1	1	1	0	1	0	1	0	0	1	1	0	1	0	0	0	1	1	1	0	1	1	1	1	0	0	1	1	1	0	0	0	0	0	1	0	1
S3	JN	1	1	0	1	1	0	1	1	1	0	0	1	0	1	0	1	0	1	0	0	1	1	0	0	0	0	0	0	0	0	0	1	1	1	1	0	1	1	0	1	0	0	0	0	0	1	0	0
S3	JN	1	1	0	1	1	0	1	1	1	0	0	1	0	1	0	1	0	1	0	0	1	1	0	0	0	0	0	0	0	0	0	1	1	1	1	0	1	1	0	1	0	0	0	0	0	1	0	0
S3	JN	1	1	0	1	1	0	1	1	1	0	0	1	0	1	0	1	0	1	0	0	1	1	0	0	0	0	0	0	0	0	0	1	1	1	1	0	1	1	0	1	0	0	0	0	0	1	0	0
S3	JN	1	1	0	1	1	0	1	1	1	0	0	1	0	1	0	1	0	1	0	0	1	1	0	0	0	0	0	0	0	0	0	1	1	1	1	0	1	1	0	1	0	0	0	0	0	1	0	0
S4	JL	1	1	0	1	1	0	1	1	1	0	0	1	1	1	0	0	0	1	0	0	1	1	0	1	1	0	0	1	1	0	0	1	1	1	1	0	1	1	1	0	0	0	0	0	0	1	0	0
S4	JL	1	1	0	1	1	0	1	1	1	1	0	1	1	1	0	1	0	1	0	0	1	1	1	0	1	0	0	1	0	1	0	1	1	1	1	0	1	1	1	1	0	0	0	0	0	1	0	0
S4	JL	1	1	0	1	1	0	1	1	1	0	0	1	0	1	0	1	0	1	0	0	1	1	0	0	0	0	0	0	0	0	0	1	1	1	1	0	0	1	1	0	0	0	1	0	0	1	0	0
S4	JL	1	1	0	1	1	0	1	1	1	0	0	1	1	1	0	1	0	1	1	0	1	1	1	1	0	0	0	0	0	1	0	1	1	1	1	0	0	1	1	1	1	0	0	0	0	1	0	0
S4	JL	1	1	0	1	1	0	1	1	1	0	0	1	1	1	0	0	0	1	1	0	1	1	0	0	1	0	0	1	1	0	0	1	1	1	1	0	0	1	1	1	0	0	0	0	0	1	0	0
S4	JL	1	1	0	1	1	0	1	1	1	0	0	1	1	1	0	0	0	1	1	0	1	1	0	0	1	0	0	1	1	0	0	1	1	1	1	0	0	1	1	1	0	0	0	0	0	1	0	0
S4	JL	1	1	0	1	1	0	1	1	1	0	0	1	1	1	0	0	0	1	0	0	1	1	0	0	1	0	0	0	0	0	0	1	1	1	1	0	1	1	0	0	1	0	0	0	1	1	0	1
S4	JL	1	1	0	1	1	0	1	1	1	0	0	1	1	1	0	0	0	1	0	0	1	1	0	0	1	0	0	0	0	0	0	1	1	1	1	0	1	1	0	0	1	0	0	0	1	1	0	1
S4	JL	1	1	0	1	1	0	1	1	1	0	0	1	0	1	0	1	0	1	0	0	1	1	0	0	0	0	0	0	0	0	0	1	1	1	1	0	1	1	1	1	1	0	1	0	1	1	0	0
S4	JL	1	1	0	1	1	0	1	1	1	0	0	1	1	1	0	1	0	1	0	0	1	1	0	0	0	1	0	0	1	0	0	1	1	1	1	0	0	1	1	1	1	0	0	0	1	1	0	0
S5	GT	1	1	0	1	1	0	1	1	1	0	0	1	0	1	0	1	0	1	0	0	1	1	0	1	0	0	0	0	0	0	0	1	1	1	1	0	0	1	1	0	1	0	0	0	0	1	0	0
S5	GT	1	1	0	1	1	0	1	1	1	0	0	1	0	1	0	1	0	1	0	0	1	1	0	1	0	0	0	0	0	0	0	1	1	1	1	0	0	1	1	1	1	0	0	0	0	1	0	0
S5	GT	1	1	0	1	1	0	1	1	1	0	0	1	0	1	0	1	0	1	0	0	1	1	0	1	0	0	0	0	0	0	0	1	1	1	1	0	0	1	1	1	1	0	0	0	0	1	0	0
S5	GT	1	1	0	1	1	0	1	1	1	0	0	1	0	1	0	1	0	1	0	0	1	1	0	1	0	0	0	0	0	0	0	1	1	1	1	0	0	1	1	1	1	0	0	0	0	1	0	0
S5	GT	1	1	0	1	1	0	1	1	1	0	0	1	0	1	0	1	0	1	0	0	1	1	0	1	0	0	0	0	0	0	0	1	1	1	1	0	0	1	1	1	1	0	0	0	0	1	0	0
S5	GT	1	1	0	1	1	0	1	1	1	0	0	1	0	1	0	1	0	1	0	0	1	1	0	1	0	0	0	0	0	0	0	1	1	1	1	0	0	1	1	1	1	0	0	0	0	1	0	0
S5	GT	1	1	0	1	1	0	1	1	1	0	0	1	0	1	0	1	0	1	0	0	1	1	0	1	0	0	0	0	0	0	0	1	1	1	1	0	0	1	1	1	1	0	0	0	0	1	0	0
S5	GT	1	1	0	1	1	0	1	1	1	0	0	1	0	1	0	1	0	1	0	0	1	1	0	1	0	0	0	0	0	0	0	1	1	1	1	0	0	1	1	0	1	0	0	0	0	1	0	0
S5	GT	1	1	0	1	1	0	1	1	1	0	0	1	0	1	0	1	0	1	0	0	1	1	0	1	0	0	0	0	0	0	0	1	1	1	1	0	0	1	1	1	1	0	0	0	0	1	0	0
S5	GT	1	1	0	1	1	0	1	1	1	0	0	1	0	1	0	1	0	1	0	0	1	1	0	1	0	0	0	0	0	0	0	1	1	1	1	0	0	1	1	1	1	0	0	0	0	1	0	0
S5	GT	1	1	0	1	1	0	1	1	1	0	0	1	0	1	0	1	0	1	0	0	1	1	0	1	0	0	0	0	0	0	0	1	1	1	1	0	0	1	1	1	1	0	0	0	0	1	0	0
S6	HS	1	1	0	1	1	0	1	1	1	1	0	1	0	1	0	1	0	1	1	0	1	1	0	1	1	1	0	0	1	0	0	1	1	1	1	0	0	1	1	1	1	0	0	0	0	1	0	0
S6	HS	1	1	0	1	1	0	1	1	1	0	0	1	1	1	0	0	0	1	1	0	1	1	0	1	0	0	0	0	1	0	0	1	1	1	1	0	1	1	1	1	1	0	0	0	0	1	0	0
S6	HS	1	1	0	1	1	0	1	1	1	0	0	1	1	1	0	0	0	1	1	0	1	1	0	1	0	0	0	0	1	0	0	1	1	1	1	0	1	1	1	1	1	0	0	0	0	1	0	0
S6	HS	1	1	0	1	1	0	1	1	1	0	0	1	1	1	0	0	0	1	1	0	1	1	0	1	0	0	0	0	1	0	0	1	1	1	1	0	1	1	1	1	1	0	0	0	0	1	0	0
S6	HS	1	1	0	1	1	0	1	1	1	0	0	1	1	1	0	0	0	1	0	0	1	1	0	1	0	0	0	0	0	0	0	1	1	1	1	0	0	1	1	1	1	0	0	0	0	1	0	0
S6	HS	1	1	0	1	1	0	1	1	1	0	0	1	1	1	0	1	0	1	0	0	1	1	0	1	1	0	0	0	1	0	0	1	1	1	1	0	0	1	1	1	1	0	0	0	0	1	0	0
S6	HS	1	1	0	1	1	0	1	1	1	0	0	1	1	1	0	1	0	1	0	0	1	1	0	0	1	1	0	0	1	0	0	1	1	1	1	0	0	1	1	0	1	0	0	0	0	1	0	1
S6	HS	1	1	0	1	1	0	1	1	1	1	0	1	1	1	0	1	0	1	0	0	1	1	0	0	0	1	0	0	0	1	0	1	1	1	1	0	1	1	1	0	1	0	0	0	0	1	0	0
S6	HS	1	1	0	1	1	0	1	1	1	0	0	1	0	1	0	1	0	1	0	0	1	1	0	1	0	0	1	0	1	0	0	0	1	1	1	0	1	1	1	0	1	0	0	0	0	1	0	1
S6	HS	1	1	0	1	1	0	1	1	1	0	0	1	1	1	0	1	0	0	0	0	1	1	0	1	1	1	0	0	1	0	0	1	1	1	1	0	1	1	1	1	1	0	0	0	0	1	0	0
S6	HS	1	1	0	1	1	0	1	1	1	1	0	1	1	1	0	0	0	1	0	0	1	1	0	0	0	0	0	0	0	0	0	1	1	1	1	0	0	1	1	1	1	0	0	0	0	1	0	1
S7	TM	1	1	0	1	1	0	1	1	1	0	0	1	0	1	0	1	0	1	0	0	1	1	0	0	1	0	0	1	0	0	0	1	1	1	1	0	0	1	1	1	1	0	0	0	0	1	0	0
S7	TM	1	1	0	1	1	0	1	1	1	1	0	1	0	1	1	1	0	1	0	0	1	1	0	1	1	0	0	0	0	0	0	1	1	1	1	0	0	1	1	1	1	0	0	0	0	1	0	0
S7	TM	1	1	0	1	1	0	1	1	1	1	0	1	0	1	1	1	0	1	0	0	1	1	0	1	1	0	0	0	0	0	0	1	1	1	1	0	0	1	1	1	1	0	0	0	0	1	0	0
S7	TM	1	1	0	1	1	0	1	1	1	0	0	1	0	1	1	0	0	1	0	0	1	1	0	0	0	0	0	0	1	0	0	1	1	1	1	0	0	1	1	1	1	0	0	0	0	1	0	1
S7	TM	0	1	0	1	1	0	1	1	1	0	0	1	0	1	0	0	0	1	0	0	1	1	0	0	1	0	0	1	1	1	0	1	1	1	1	0	0	1	1	1	0	0	0	0	0	1	0	0
S7	TM	1	1	0	1	1	0	1	1	1	0	0	1	1	1	0	1	0	1	0	0	1	1	0	0	1	0	0	0	0	0	0	1	1	1	1	0	1	1	1	1	1	0	1	0	0	1	0	1
S7	TM	1	1	0	1	1	0	1	1	1	0	0	1	1	1	0	1	0	1	0	0	1	1	1	0	0	0	0	0	0	0	0	1	1	1	1	0	0	1	1	0	1	0	0	0	0	1	0	1
S7	TM	1	1	0	1	1	0	1	1	1	0	0	1	1	1	0	0	0	1	0	0	1	1	0	1	1	0	0	0	1	0	0	1	1	1	1	0	0	1	1	1	1	0	0	0	0	1	0	0
S7	TM	1	1	0	1	1	0	1	1	1	0	0	1	0	1	0	1	0	1	0	0	1	1	0	0	1	0	0	0	0	1	0	1	1	1	1	0	0	1	1	1	0	0	0	0	0	1	0	0
S7	TM	1	1	1	1	1	0	1	1	1	0	0	1	0	1	1	1	0	1	0	0	1	1	1	1	1	0	0	0	0	0	0	1	1	1	1	0	0	1	1	1	1	0	0	0	0	1	0	0
S7	TM	1	1	0	1	1	0	1	1	1	0	0	1	1	1	0	0	0	1	0	0	1	1	0	1	1	1	0	0	0	0	0	1	1	1	1	0	0	1	1	1	1	0	0	0	0	1	0	0
S8	WY	1	1	0	1	1	0	1	1	1	0	0	1	0	1	0	0	0	1	0	0	1	1	0	1	0	0	0	0	0	0	0	1	1	1	1	0	1	1	1	1	0	1	0	0	0	1	0	0
S8	WY	1	1	0	1	1	0	1	1	1	0	0	1	1	1	0	1	0	1	0	0	1	1	0	0	1	0	0	0	0	0	0	1	1	1	1	0	1	1	1	1	1	0	0	0	0	1	0	1
S8	WY	1	1	0	1	1	0	1	1	1	0	0	1	1	1	0	1	0	1	0	0	1	1	0	0	0	0	0	0	0	0	0	1	1	1	1	0	0	1	1	1	1	0	0	0	0	1	0	1
S8	WY	0	1	0	1	1	0	1	1	1	0	0	1	1	1	0	0	0	1	0	0	0	1	0	0	0	0	0	0	0	0	0	1	1	1	1	0	1	0	0	0	1	0	1	0	0	1	0	0
S8	WY	1	1	0	1	1	0	1	1	1	0	0	1	1	1	0	1	0	1	0	0	1	1	0	1	0	1	0	0	1	0	0	1	1	1	1	0	0	1	1	1	1	0	0	0	0	1	0	1
S8	WY	1	1	0	1	1	0	1	1	1	0	0	1	1	1	0	0	0	1	0	0	1	1	0	0	0	0	0	0	1	0	0	1	1	1	1	0	0	1	1	1	0	0	0	0	0	1	0	1
S8	WY	1	1	0	1	1	0	1	1	1	0	0	1	0	1	0	0	0	1	0	0	1	1	0	1	1	1	0	0	1	0	0	1	1	1	1	0	0	1	1	1	1	0	0	0	0	1	0	0
S8	WY	1	1	0	1	1	0	1	1	1	0	0	1	1	1	0	1	0	1	0	0	1	1	0	0	0	0	0	0	1	0	0	1	1	1	1	0	1	1	1	0	1	0	0	0	0	1	0	0
S8	WY	1	1	0	1	1	0	1	1	1	0	0	1	1	1	0	1	0	1	0	0	1	1	0	0	0	0	0	0	1	0	0	1	1	1	1	0	1	1	1	1	1	0	0	0	0	1	0	0
S8	WY	1	1	0	1	1	0	1	1	1	0	0	1	0	1	0	1	0	1	0	0	1	1	0	0	0	0	0	0	1	0	0	1	1	1	1	0	0	1	1	0	1	0	1	0	0	1	0	1
S8	WY	1	1	0	1	1	0	1	1	1	0	0	1	0	1	0	1	0	1	0	0	1	1	0	0	0	0	0	0	1	0	0	1	1	1	1	0	0	1	1	0	1	0	1	0	0	1	0	1
S9	GJ	1	1	0	1	1	0	1	1	1	0	0	1	0	1	0	0	0	1	0	0	1	1	0	0	1	0	0	0	0	0	0	1	1	1	1	0	0	1	1	0	1	0	0	0	0	1	0	1
S9	GJ	1	1	0	1	1	0	1	1	1	0	0	1	0	1	0	0	0	1	0	0	1	1	0	1	0	0	0	0	1	0	0	1	1	1	1	0	0	1	1	1	1	0	0	0	0	1	0	0
S9	GJ	1	1	0	1	1	0	1	1	1	0	0	1	0	1	0	0	0	1	0	0	1	1	0	1	0	0	0	0	1	0	0	1	1	1	1	0	0	1	1	1	1	0	0	0	0	1	0	0
S9	GJ	1	1	0	1	1	0	1	1	1	0	0	1	1	1	0	0	0	1	0	0	1	1	0	0	0	1	0	1	1	0	0	1	1	1	1	0	0	1	1	0	1	0	0	0	0	1	0	0
S9	GJ	1	1	0	1	1	0	1	1	1	0	0	1	0	1	0	0	0	1	1	0	1	1	0	1	0	0	0	0	1	0	0	1	1	1	1	0	0	1	1	1	1	0	0	0	0	1	0	0
S9	GJ	0	1	0	1	1	0	1	1	1	0	0	1	1	1	0	1	0	1	1	0	1	1	0	0	0	1	0	1	1	0	0	1	1	1	1	0	0	1	1	1	1	0	0	0	0	1	0	0
S9	GJ	0	1	0	1	1	0	1	1	1	0	0	1	1	1	0	1	0	1	1	0	1	1	0	0	0	1	0	1	1	0	0	1	1	1	1	0	0	1	1	1	1	0	0	0	0	1	0	0
S9	GJ	0	1	0	1	1	1	1	1	1	0	0	1	1	1	0	1	0	1	1	0	1	1	0	0	0	1	0	1	1	0	0	1	1	1	1	0	0	1	1	0	0	0	0	0	0	1	0	1
S9	GJ	0	1	0	1	1	1	1	1	1	0	0	1	1	1	0	1	0	1	1	0	1	1	0	0	0	1	0	1	1	0	0	1	1	1	1	0	0	1	1	1	0	0	0	0	0	1	0	1
S10	JG	1	1	0	1	1	0	1	1	1	0	0	1	1	1	0	0	0	1	0	0	1	1	0	1	0	1	0	0	1	0	0	1	1	1	1	0	0	1	0	0	1	0	0	0	1	1	0	1
S10	JG	1	1	0	1	1	0	1	1	1	0	0	1	0	1	0	0	0	1	0	0	1	1	1	0	0	0	0	0	1	0	0	1	1	1	1	0	0	1	1	0	1	0	0	0	0	1	0	1
S10	JG	1	1	0	1	1	0	1	1	1	0	0	1	0	1	0	0	0	1	1	0	0	1	1	0	0	1	0	0	1	1	0	1	1	1	1	0	0	1	1	0	1	0	0	0	1	1	0	0
S10	JG	1	1	0	1	1	0	1	1	1	0	0	1	0	1	0	1	0	1	0	0	1	1	1	0	0	0	0	1	1	0	0	1	1	1	1	0	0	1	1	0	1	0	0	0	1	1	0	1
S10	JG	1	1	0	1	1	0	1	1	1	0	0	1	0	1	0	1	0	1	0	0	1	1	1	0	0	0	0	1	1	0	0	1	1	1	1	0	0	1	1	0	1	0	0	0	1	1	0	1
S10	JG	1	1	0	1	1	0	1	1	1	0	0	1	1	1	0	0	0	1	0	0	1	1	1	1	0	0	0	0	1	0	0	1	1	1	1	0	0	1	1	0	1	0	0	0	0	1	0	1
S10	JG	1	1	0	1	1	0	1	1	1	0	0	1	1	1	0	0	0	1	0	0	1	1	1	1	0	0	0	0	1	0	0	1	1	1	1	0	0	1	1	0	1	0	0	0	0	1	0	1
S10	JG	1	1	0	1	1	0	1	1	1	0	0	1	1	1	0	0	0	1	0	0	1	1	1	1	0	0	0	0	1	0	0	1	1	1	1	0	1	1	1	0	1	0	0	0	0	1	0	1
S10	JG	1	1	0	1	1	0	1	1	1	0	0	1	1	1	0	0	0	1	0	0	1	1	1	1	0	0	0	0	1	0	0	1	1	1	1	0	0	1	1	0	1	0	0	0	0	1	0	1
S10	JG	0	1	0	1	1	0	1	1	1	0	0	1	1	1	0	0	0	1	0	0	1	1	1	0	0	0	0	0	1	1	0	1	1	1	1	0	0	1	1	0	1	0	0	0	1	1	0	1
S11	LS	1	1	0	1	1	0	1	1	1	0	0	1	0	1	0	1	0	1	0	0	1	1	1	0	0	0	0	1	1	1	0	1	1	1	1	0	1	1	1	0	1	0	0	0	1	1	0	1
S11	LS	1	1	0	1	1	0	1	1	1	0	0	1	1	1	0	0	0	1	0	0	1	1	1	1	0	0	0	0	1	0	0	1	1	1	1	0	0	1	1	0	1	0	1	0	0	1	1	0
S11	LS	1	1	0	1	1	0	1	1	1	0	0	1	0	1	0	1	0	1	0	0	1	1	0	0	0	0	0	1	1	1	0	1	0	1	1	0	1	1	0	1	1	0	0	0	1	1	0	1
S11	LS	1	1	0	1	1	0	1	1	1	0	0	1	0	1	0	1	0	1	0	0	1	1	1	0	0	1	0	0	1	1	0	1	1	1	1	0	0	1	1	1	1	0	0	0	1	1	0	0
S11	LS	1	1	0	1	1	0	1	1	1	0	0	1	0	1	0	1	0	1	0	0	1	1	1	0	0	0	0	1	0	1	0	1	1	1	1	0	1	1	1	0	1	0	0	0	0	1	0	1
S11	LS	1	1	0	1	1	0	1	1	1	0	0	1	0	1	0	1	0	1	0	0	1	1	1	0	0	0	0	1	1	1	0	1	1	1	1	0	1	1	1	0	1	0	0	0	1	1	0	1
S11	LS	1	1	0	1	1	0	1	1	1	0	0	1	0	1	0	1	0	1	0	0	1	1	1	0	0	0	0	1	1	1	0	1	1	1	1	0	1	1	1	0	1	0	0	0	1	1	0	1
S11	LS	1	1	0	1	1	0	1	1	1	0	0	1	0	1	0	1	0	1	0	0	0	1	1	0	0	0	0	0	0	1	0	1	1	1	1	0	0	1	1	1	1	0	0	0	1	1	0	0
S11	LS	1	1	0	1	1	0	1	1	1	0	0	1	0	1	0	0	0	1	0	0	1	1	1	0	0	0	0	1	1	1	0	1	1	1	1	0	0	1	1	1	1	0	0	0	1	1	0	1
S11	LS	1	1	0	1	1	0	1	1	1	0	0	1	0	1	0	1	0	1	0	0	1	1	1	0	0	0	0	1	1	1	0	1	1	1	1	0	0	1	1	0	0	0	0	0	1	1	0	1
S12	TTZ	1	1	0	1	1	0	1	1	1	0	0	1	1	1	0	0	0	1	0	0	1	1	0	0	1	0	0	0	0	1	0	1	1	1	1	0	0	1	1	1	1	0	0	0	0	1	0	0
S12	TTZ	1	1	0	1	1	1	1	1	1	0	0	1	1	1	0	1	0	1	0	0	1	1	1	1	0	0	0	0	1	1	0	1	1	1	1	0	0	1	1	0	1	0	1	0	0	1	0	1
S12	TTZ	1	1	0	1	1	1	1	1	1	0	0	1	0	1	0	1	0	1	0	0	1	1	1	0	0	0	0	0	1	1	0	1	1	1	1	0	0	1	1	0	1	0	0	0	0	1	0	1
S12	TTZ	1	1	0	1	1	1	1	1	1	0	0	1	0	1	0	1	0	1	1	0	1	1	1	0	0	1	0	0	1	1	0	1	1	1	1	0	1	1	1	0	0	0	0	0	0	1	0	1
S12	TTZ	1	1	0	1	1	0	1	1	1	0	0	1	1	1	0	0	0	1	1	0	1	1	1	0	0	0	0	0	1	1	0	1	1	1	1	0	0	1	1	1	0	0	0	0	0	1	0	1
S12	TTZ	1	1	0	1	1	0	1	1	1	0	0	1	1	1	0	0	0	1	1	0	1	1	1	0	0	1	0	0	1	1	0	1	1	1	1	0	0	1	1	1	1	0	0	0	0	1	0	1
S12	TTZ	1	1	0	1	1	0	1	1	1	0	0	1	1	1	0	0	0	1	1	0	0	1	0	0	1	1	0	0	1	1	0	1	1	1	1	0	1	1	1	0	1	0	0	0	0	1	0	1
S12	TTZ	1	1	0	1	1	0	1	1	1	0	0	1	1	1	0	0	0	1	0	0	1	1	0	1	0	1	0	0	1	0	0	1	1	1	1	0	1	1	1	0	1	0	0	0	0	1	0	1
S12	TTZ	1	1	0	1	1	0	1	1	1	0	0	1	1	1	0	0	0	1	1	0	1	1	0	1	0	1	0	0	0	1	0	1	1	1	1	0	1	1	1	0	1	0	1	0	0	1	0	1
S12	TTZ	1	1	0	1	1	0	1	1	1	0	0	1	1	1	0	0	0	1	1	0	1	1	0	0	0	1	0	1	1	1	0	1	1	1	1	0	0	1	1	0	1	0	0	0	1	1	0	1
S12	TTZ	1	1	0	1	1	0	1	1	1	0	0	1	1	1	0	0	0	1	1	0	1	1	0	1	0	0	0	0	1	1	0	1	1	1	1	0	0	1	1	0	0	0	0	0	1	1	0	1
S12	TTZ	1	1	0	1	1	0	1	1	1	0	0	1	1	1	0	0	0	1	1	0	0	1	1	0	1	0	0	0	1	1	0	1	1	1	1	0	0	1	1	1	0	0	0	0	0	1	0	1
S13	SH	1	1	1	1	1	1	1	1	1	0	0	1	1	1	0	0	0	1	1	0	1	1	0	0	0	0	0	0	0	0	0	1	1	1	1	0	0	1	1	1	0	0	0	1	1	1	0	1
S13	SH	1	1	1	1	1	1	1	1	1	0	0	1	1	1	0	0	0	1	1	0	1	1	0	0	0	0	0	0	0	0	0	1	1	1	1	0	0	1	1	1	0	0	1	0	1	1	0	1
S13	SH	1	1	1	1	1	1	1	1	1	0	0	1	1	1	0	0	0	1	1	0	1	1	0	0	0	0	0	0	0	0	0	1	1	1	1	0	0	1	1	1	0	0	0	0	1	1	0	1
S13	SH	1	1	1	1	1	0	1	1	1	0	0	1	1	1	0	0	0	1	0	0	1	1	0	0	0	1	0	0	1	0	0	1	1	1	1	0	0	1	1	0	0	0	0	0	0	1	0	1
S13	SH	1	1	0	1	1	0	1	1	1	0	0	1	1	1	0	0	0	1	0	0	1	1	0	0	0	1	1	0	1	0	0	1	1	1	1	0	0	1	1	0	0	0	0	0	0	1	0	1
S13	SH	1	1	0	1	1	0	1	1	1	0	0	1	1	1	0	0	0	1	0	0	1	1	0	0	0	0	1	0	0	1	0	1	1	1	1	0	0	1	1	0	0	0	1	0	1	1	1	1
S13	SH	1	1	1	1	1	0	1	0	1	0	0	0	0	1	0	0	0	1	0	0	1	1	0	0	0	0	1	0	0	1	0	1	1	1	0	0	0	1	1	0	1	0	0	0	1	1	1	1
S13	SH	1	1	1	1	1	0	1	1	1	0	0	1	1	1	0	0	0	1	0	0	1	1	0	0	0	0	0	0	0	1	0	1	1	1	1	0	0	1	1	1	0	0	0	0	1	1	1	1
S13	SH	1	1	1	1	1	0	1	1	1	0	0	1	1	1	1	0	0	1	0	0	1	1	0	0	0	0	0	0	0	1	0	1	1	1	1	0	0	1	1	1	1	1	0	0	1	1	1	1
S13	SH	1	1	1	1	1	0	1	1	1	0	0	1	1	1	0	0	0	1	0	0	1	1	0	0	0	0	0	0	0	1	0	1	1	1	1	0	0	1	1	1	0	0	0	0	1	1	1	1
S13	SH	1	1	1	1	1	0	1	1	1	0	0	1	1	1	0	0	0	1	0	0	1	1	0	0	0	0	0	0	0	1	0	1	1	1	1	0	0	1	1	1	0	0	1	0	1	1	1	1
S13	SH	1	1	1	1	1	0	1	1	1	0	0	1	1	1	0	0	0	1	0	0	1	1	0	0	0	0	0	0	0	1	0	1	1	1	1	0	0	1	1	1	0	0	0	0	1	1	1	1
S14	HLP	1	1	0	1	1	1	1	1	0	0	0	1	1	1	0	0	0	1	0	0	1	1	1	0	0	0	0	1	0	0	0	1	1	0	1	0	0	1	1	1	1	0	0	0	0	1	0	1
S14	HLP	1	1	0	1	1	1	1	1	1	0	0	1	1	1	0	0	0	1	0	0	0	1	1	0	0	0	0	0	0	0	0	1	1	1	1	0	0	1	1	0	0	0	0	0	0	1	0	1
S14	HLP	1	1	0	1	1	0	1	1	1	0	0	1	1	1	0	0	0	1	0	0	0	1	1	0	0	1	0	0	0	1	0	1	1	1	1	0	0	1	1	0	1	0	0	0	0	1	1	1
S14	HLP	1	1	0	1	1	0	1	1	1	0	0	1	1	1	0	0	0	1	0	0	0	1	1	0	0	1	0	0	0	1	0	1	1	1	1	0	0	1	1	0	1	0	0	0	0	1	1	1
S14	HLP	1	1	0	1	1	0	1	1	1	0	0	1	1	1	0	0	0	1	0	0	0	1	1	0	0	1	0	0	0	1	0	1	1	1	1	0	0	1	1	0	1	0	0	0	0	1	1	1
S14	HLP	1	1	0	1	1	1	1	1	1	0	0	1	1	1	0	0	0	1	0	0	0	1	1	0	0	0	0	0	0	0	0	1	1	1	1	0	0	1	1	0	0	0	0	0	0	1	0	1
S14	HLP	1	1	0	1	1	1	1	1	1	0	0	1	1	1	0	0	0	1	0	0	1	1	1	0	0	0	0	0	0	0	0	1	1	1	1	0	0	1	1	0	1	1	0	0	1	1	0	0
S14	HLP	1	1	0	1	1	1	1	1	1	1	0	1	1	1	0	0	0	1	0	0	0	1	1	0	0	0	0	0	0	1	0	1	1	1	1	0	0	1	1	0	1	0	0	0	0	1	0	1
S14	HLP	1	1	0	1	1	1	1	1	1	1	0	1	1	1	0	0	0	1	0	0	0	1	1	0	0	0	0	0	0	1	0	1	1	1	1	0	0	1	1	0	0	0	0	0	0	1	0	1
S14	HLP	1	1	0	1	1	1	1	1	1	1	0	1	1	1	0	0	0	1	0	0	0	1	1	0	0	0	0	0	0	1	0	1	1	1	1	0	0	1	1	0	0	0	0	0	0	1	0	1
S14	HLP	1	1	0	1	1	1	1	1	1	0	0	1	1	1	0	0	0	1	0	0	0	1	1	0	0	0	0	0	0	1	0	1	1	1	1	0	0	1	1	0	0	0	0	0	0	1	0	1
S14	HLP	1	1	0	1	1	1	1	1	1	0	0	1	1	1	0	0	0	1	0	0	0	1	1	0	0	0	0	0	0	1	0	1	1	1	1	0	0	1	1	0	0	0	0	0	0	1	0	1
S15	HP	1	1	0	1	1	0	1	1	1	0	0	1	1	1	0	0	0	1	1	0	1	1	0	0	0	0	0	0	1	0	1	1	1	1	1	0	0	1	1	1	1	0	0	0	0	1	0	1
S15	HP	1	1	0	1	1	0	1	1	1	0	0	1	1	1	0	0	0	1	0	0	1	1	1	0	0	0	0	0	0	1	1	1	1	1	1	0	0	1	1	0	1	0	0	0	1	1	0	1
S15	HP	1	1	0	1	1	0	1	1	1	0	0	1	1	1	0	0	0	1	0	0	1	1	1	0	0	0	0	0	0	1	1	1	1	1	1	0	0	1	1	0	1	0	0	0	1	1	0	1
S15	HP	1	1	0	1	1	0	1	1	1	0	0	1	1	1	0	0	0	1	0	0	1	1	1	0	0	0	0	0	0	1	1	1	1	1	1	0	0	1	1	0	1	0	1	0	1	1	0	1
S15	HP	1	1	0	1	1	0	1	1	1	0	0	1	1	1	0	0	0	1	0	0	1	1	1	0	0	0	0	0	0	1	1	1	1	1	1	0	0	1	1	0	1	0	0	0	1	1	0	1
S15	HP	1	1	0	1	1	0	1	1	1	0	0	1	1	1	0	0	0	1	1	0	1	1	0	0	0	0	0	0	1	0	1	1	1	1	1	0	0	1	1	1	1	0	0	0	0	1	1	1
S15	HP	1	1	0	1	1	0	1	1	1	0	0	1	1	1	0	0	0	1	1	0	1	1	0	0	0	0	0	0	1	0	1	1	1	1	1	0	0	1	1	1	1	0	0	0	0	1	1	1
S16	JS	1	1	0	1	1	1	1	1	1	0	0	1	0	1	0	0	0	1	1	0	1	1	1	0	0	0	0	0	1	1	0	1	1	1	1	0	0	1	1	1	0	1	0	0	0	1	0	1
S16	JS	1	1	0	1	1	1	1	0	1	0	0	1	0	1	0	0	0	1	1	0	1	1	1	0	0	0	0	0	1	1	0	1	1	1	1	0	0	1	1	0	0	1	0	0	0	1	0	1
S16	JS	1	1	0	1	1	1	1	1	1	0	0	1	0	1	0	0	0	1	1	0	1	1	1	0	0	0	0	0	1	1	0	1	1	1	1	0	0	1	1	1	0	1	0	0	0	1	0	1
S16	JS	1	1	0	1	1	1	1	1	1	0	0	1	0	1	0	0	0	1	1	0	1	1	1	0	0	0	0	0	1	1	0	1	1	1	1	0	0	1	1	1	0	1	0	0	0	1	0	1
S16	JS	1	1	0	1	1	1	1	1	1	0	0	1	0	1	0	0	0	1	1	0	1	1	1	0	0	0	0	0	1	1	0	1	1	1	1	0	0	1	1	1	0	1	0	0	0	1	0	1
S16	JS	1	1	0	1	1	1	1	1	1	0	0	1	0	1	0	0	0	1	1	0	1	1	1	0	0	0	0	0	1	1	0	1	1	1	1	0	0	1	1	1	0	1	0	0	0	1	0	1
S16	JS	1	1	0	1	1	1	1	1	1	0	0	1	0	1	0	0	0	1	1	0	1	1	1	0	0	0	0	0	1	1	0	1	1	1	1	0	0	1	1	1	0	1	0	0	0	1	0	1
S16	JS	1	1	0	1	1	1	1	1	1	0	0	1	0	1	0	0	0	1	1	0	1	1	1	0	0	0	0	0	1	1	0	1	1	1	1	0	0	1	1	1	0	1	0	0	0	1	0	1
S16	JS	1	1	0	1	1	0	1	1	1	0	0	1	0	1	0	0	0	1	0	1	1	1	1	0	0	1	0	0	1	0	0	1	1	1	1	0	0	1	1	0	0	0	1	0	0	1	0	1
S16	JS	1	1	0	1	1	0	1	1	1	0	0	1	0	1	0	0	0	1	0	1	1	1	1	0	0	1	0	0	1	0	0	1	1	1	1	0	0	1	1	0	0	0	1	0	0	1	0	1
S16	JS	1	1	0	1	1	0	1	1	1	0	0	1	1	1	0	0	0	1	0	1	1	1	1	0	0	1	0	0	1	0	0	1	1	1	1	0	0	1	1	0	0	0	1	0	0	1	0	1
S17	YJ	1	1	0	1	1	1	1	1	1	0	0	1	1	1	0	0	0	1	0	1	1	1	0	0	0	0	0	0	1	0	0	1	1	1	1	0	0	1	1	0	1	0	1	0	0	1	0	0
S17	YJ	1	1	0	1	1	1	1	1	1	0	0	1	1	1	0	0	0	1	0	0	1	1	1	0	0	0	0	1	1	0	0	1	1	1	1	0	0	1	1	1	1	0	1	0	0	1	0	1
S17	YJ	1	1	0	1	1	1	1	1	1	0	0	1	1	1	0	0	0	1	0	0	1	1	1	0	0	0	0	1	1	0	0	1	1	1	1	0	0	1	1	1	1	0	1	0	0	1	0	1
S17	YJ	1	1	0	1	1	1	1	1	1	0	0	1	1	1	0	0	0	1	0	0	1	1	1	0	0	0	0	1	1	0	0	1	1	1	1	0	0	1	1	1	1	0	1	0	0	1	0	1
S17	YJ	1	1	0	1	1	1	1	1	1	0	0	1	1	1	0	0	0	1	0	0	1	1	0	0	0	0	0	0	0	0	0	1	1	1	1	0	0	1	1	1	1	0	0	0	0	1	0	1
S17	YJ	1	1	0	1	1	0	1	1	1	0	0	1	1	1	0	0	0	1	0	0	1	1	0	0	0	1	0	1	1	1	0	1	1	1	1	1	0	1	1	0	1	0	1	0	0	1	0	1
S17	YJ	1	1	0	1	1	0	1	1	1	0	1	1	1	1	1	0	0	1	0	0	0	1	0	0	0	0	0	0	1	0	0	1	1	0	1	0	0	1	1	1	0	0	1	0	0	0	0	1
S17	YJ	1	1	0	1	1	0	1	1	1	0	0	1	1	1	1	0	0	1	0	0	1	1	1	0	0	0	0	0	0	0	0	1	1	1	1	0	0	1	1	0	0	0	1	0	0	1	0	1
S17	YJ	1	1	0	1	1	1	1	1	1	0	1	1	0	1	0	0	0	1	0	0	0	1	0	0	0	0	0	1	1	0	0	1	1	1	1	0	0	1	1	0	0	0	1	0	0	1	0	1
S17	YJ	1	1	0	1	1	1	1	1	1	0	0	1	1	1	0	0	0	1	1	0	1	1	1	0	0	1	0	1	1	0	0	1	1	1	1	0	0	1	1	1	1	0	1	0	0	1	0	1
S18	SQ	1	1	0	1	1	1	1	1	1	0	1	1	1	1	0	0	0	1	0	0	1	1	0	0	0	1	0	0	1	0	0	1	1	1	1	0	0	1	1	0	1	0	0	1	0	1	0	1
S18	SQ	1	1	0	1	1	0	1	1	1	0	1	1	1	1	0	0	0	1	0	0	0	1	0	0	0	0	0	0	1	0	0	1	1	1	1	0	0	1	1	0	1	0	0	0	0	1	0	0
S18	SQ	1	1	0	1	1	0	1	1	1	0	1	1	1	1	0	0	0	1	0	0	1	1	0	0	0	1	0	0	1	0	0	1	1	1	1	0	0	1	1	0	0	0	0	1	0	1	0	1
S18	SQ	1	1	1	1	1	1	1	1	1	0	0	1	1	1	1	0	0	1	0	0	1	1	0	0	0	0	0	0	1	0	0	1	1	1	1	0	0	1	1	1	1	0	0	1	0	1	0	1
S18	SQ	1	1	0	1	1	0	1	1	1	0	1	1	1	1	1	0	0	1	0	0	1	1	0	0	0	1	0	0	1	0	0	1	1	1	1	0	0	1	1	0	0	0	0	1	0	1	0	1
S18	SQ	1	1	0	1	1	0	1	1	1	0	1	1	0	1	0	0	0	1	0	0	1	1	1	0	0	1	0	0	1	0	0	1	1	1	1	0	0	1	1	0	1	0	0	1	0	1	0	1
S18	SQ	1	1	0	1	1	0	1	1	1	0	1	1	0	1	0	1	0	1	0	0	1	1	1	0	0	1	0	0	1	1	0	1	1	1	1	0	1	1	1	0	1	0	0	0	0	1	0	1
S18	SQ	1	1	0	1	1	0	1	1	1	0	0	1	1	1	1	0	0	1	0	1	1	1	1	0	0	0	0	0	0	0	0	1	1	1	1	0	0	1	1	0	1	1	0	0	0	1	0	1
S18	SQ	1	1	0	1	1	0	1	1	1	0	0	1	0	1	0	0	0	1	0	1	1	1	1	0	0	0	0	0	1	0	0	1	1	1	1	0	0	1	1	1	1	0	0	0	0	1	0	1
S18	SQ	1	1	0	1	1	0	1	1	1	0	0	1	1	1	0	0	0	1	0	0	1	1	1	0	0	1	0	0	1	0	0	1	1	1	1	0	0	1	0	0	1	0	0	0	0	1	0	1
S18	SQ	1	1	0	1	1	0	1	1	1	1	0	1	1	1	0	0	0	1	0	0	0	1	1	0	0	1	0	0	1	1	0	1	1	1	1	0	0	1	1	0	1	1	0	0	0	1	1	0
S18	SQ	1	1	0	1	1	1	1	1	1	0	0	1	1	1	0	0	0	1	0	0	1	1	1	0	0	0	0	0	1	0	0	1	1	1	1	0	0	1	1	0	1	1	0	1	1	1	0	1
S19	WS	1	1	0	1	1	0	1	1	1	0	0	1	1	1	0	0	0	1	0	0	1	1	0	0	0	0	0	0	0	0	0	1	1	1	1	0	0	1	1	0	0	0	1	0	0	1	0	1
S19	WS	1	1	1	1	1	0	1	1	1	0	0	1	1	1	0	0	0	1	0	0	1	1	1	0	0	0	0	0	1	0	0	1	1	1	1	0	0	1	1	0	0	0	0	0	0	1	0	1
S19	WS	1	1	1	1	1	0	1	1	1	0	0	1	1	1	0	0	0	1	0	0	1	1	1	0	0	0	0	0	1	0	0	1	1	0	1	0	0	1	1	1	0	0	0	0	0	1	0	1
S19	WS	1	1	0	1	1	0	1	1	1	0	0	1	1	1	1	0	0	1	1	0	1	1	1	0	0	1	0	0	0	0	0	1	1	1	1	0	0	1	1	0	0	0	1	0	0	1	0	1
S19	WS	1	1	0	1	1	0	1	1	1	0	0	1	0	1	1	0	0	1	0	1	1	1	1	0	0	0	0	0	1	0	0	1	1	1	1	1	0	1	1	0	0	0	0	0	0	1	0	1
S19	WS	1	1	1	1	1	0	1	1	1	0	0	0	0	1	0	0	0	0	0	0	1	0	1	0	0	0	0	0	0	0	0	1	1	1	1	0	0	1	1	0	0	0	0	1	0	1	0	1
S19	WS	1	1	1	1	1	0	1	1	1	0	0	1	1	1	0	0	0	1	0	1	1	1	1	0	0	0	0	0	1	0	0	1	1	1	1	0	0	1	1	0	0	0	0	0	0	1	0	1
S19	WS	1	1	0	1	1	1	1	1	1	0	0	1	1	1	0	0	0	1	0	1	1	1	1	0	0	0	0	0	1	0	0	1	1	1	1	1	1	1	1	0	1	0	0	0	0	1	0	1
S19	WS	1	1	1	1	1	0	1	1	1	0	0	1	1	1	0	0	0	1	0	1	0	1	1	0	0	0	0	0	1	0	0	1	1	1	1	0	0	1	1	0	0	1	0	1	0	1	0	1
S19	WS	1	1	0	1	1	0	1	1	1	0	0	1	1	1	0	0	0	1	0	1	1	1	1	0	0	0	0	0	1	0	0	1	1	1	1	0	0	1	1	0	0	0	0	1	0	1	0	1
S19	WS	1	1	0	1	1	0	1	1	1	0	0	1	1	1	0	0	0	1	0	1	1	1	1	0	0	1	0	0	0	0	0	1	1	1	1	1	0	1	1	0	0	0	1	1	0	1	0	1
S19	WS	1	1	1	1	1	0	1	1	1	0	0	1	1	1	1	1	0	1	0	1	0	1	1	0	0	0	0	0	1	0	0	1	1	1	1	0	0	1	1	0	0	1	0	1	0	1	0	1
S20	XD	1	1	0	1	0	0	1	1	1	0	0	1	1	1	1	0	1	1	0	1	0	1	1	0	0	0	0	0	0	0	0	1	1	1	1	0	0	1	1	0	0	0	0	0	0	1	0	0
S20	XD	1	1	0	1	0	0	1	1	1	0	0	1	1	1	0	0	1	1	0	1	0	1	1	0	0	0	0	0	0	0	0	1	1	1	1	0	0	1	1	0	0	0	0	0	0	1	0	0
S20	XD	1	1	0	1	0	0	1	1	1	0	0	1	1	1	0	0	1	1	0	1	0	1	1	0	0	0	0	0	0	0	0	1	1	1	1	0	0	1	1	0	0	0	0	0	0	1	0	0
S20	XD	1	1	0	1	0	1	1	1	1	0	0	1	1	1	0	0	1	1	0	1	1	1	1	0	0	0	0	0	0	0	0	1	1	0	1	0	0	1	1	0	0	0	0	0	0	1	0	1
S20	XD	1	1	0	1	1	1	1	1	1	0	0	1	1	1	0	0	0	1	0	0	1	1	1	0	0	0	0	0	1	0	0	1	0	1	1	0	0	1	1	0	0	0	0	0	0	0	0	1
S20	XD	1	1	0	1	1	1	1	1	1	0	0	1	1	1	0	1	0	1	1	0	1	1	1	0	0	1	0	1	1	0	0	1	1	1	1	0	1	1	1	1	1	0	0	0	0	1	0	1
S20	XD	1	1	0	1	0	1	1	0	1	0	0	1	0	0	0	0	0	1	0	0	1	1	1	0	0	0	0	0	1	0	0	1	0	1	1	0	0	1	1	0	0	0	1	0	0	1	0	1
S20	XD	1	1	0	1	1	1	1	1	1	0	0	1	1	1	0	0	1	1	0	1	1	1	1	0	0	0	0	0	0	0	0	1	1	1	1	0	0	1	1	1	0	0	0	1	0	1	0	1
S20	XD	1	1	0	1	1	1	1	1	1	0	0	1	1	1	1	0	1	1	0	1	1	1	1	0	0	0	0	0	0	0	0	1	1	1	1	0	0	1	1	1	0	0	0	1	0	1	0	1
S20	XD	1	1	0	1	1	1	1	1	1	0	0	1	1	1	1	0	1	1	0	1	1	1	1	0	0	0	0	0	0	0	0	1	1	1	1	0	0	1	1	1	0	0	0	1	0	1	0	1
S21	TD	1	1	0	1	1	1	1	1	1	0	1	1	1	1	1	0	0	1	0	0	1	1	1	0	0	0	0	0	1	0	0	1	1	1	1	0	0	1	1	1	0	1	1	0	0	1	1	1
S21	TD	1	1	0	1	1	1	1	1	1	0	1	1	1	1	0	0	0	1	0	0	1	1	1	0	0	0	0	0	1	0	0	1	1	1	1	0	0	1	1	1	0	1	1	0	0	1	1	1
S21	TD	1	1	0	1	1	1	1	1	1	0	1	1	1	1	0	0	0	1	0	0	1	1	1	0	0	0	0	0	1	0	0	1	1	1	1	0	0	1	1	1	0	1	1	0	0	1	1	1
S21	TD	1	1	0	1	1	1	1	1	1	0	1	1	1	1	0	0	0	1	0	0	1	1	1	0	0	0	0	0	1	0	0	1	1	1	1	0	0	1	1	1	0	1	1	0	0	1	1	1
S21	TD	1	1	0	1	1	1	1	1	1	0	1	1	1	1	0	0	0	1	0	0	1	1	1	0	0	0	0	0	1	0	0	1	1	1	1	0	0	1	1	1	0	1	1	0	0	1	1	1
S21	TD	1	1	0	0	1	0	1	1	1	0	0	1	1	1	0	0	0	1	0	0	1	1	1	0	0	0	0	0	1	0	0	1	1	0	1	0	0	1	1	1	0	1	0	0	0	1	0	1
S21	TD	1	1	0	1	1	1	1	1	1	0	0	1	1	1	0	0	0	1	0	0	1	1	1	0	0	0	0	0	1	0	0	1	1	1	1	0	0	1	1	1	0	1	1	0	0	1	0	1
S21	TD	1	1	0	1	1	1	1	1	1	0	0	1	1	1	0	0	0	1	0	0	1	1	1	0	0	0	0	0	1	0	0	1	1	1	1	0	0	1	1	1	0	1	1	0	0	1	0	1
S21	TD	1	1	0	1	1	1	1	1	1	0	1	1	1	1	1	0	0	1	0	0	1	1	1	1	1	0	0	0	1	0	0	1	1	1	1	0	0	1	1	1	0	1	1	0	0	1	0	1
S21	TD	1	1	0	1	1	1	1	1	1	0	1	1	1	1	0	0	0	1	0	0	1	1	1	0	0	0	0	0	1	0	0	1	1	1	1	0	0	1	1	1	0	1	1	0	0	1	0	1
S21	TD	1	1	0	1	1	1	1	1	1	0	1	1	1	1	1	0	0	1	0	0	1	1	1	0	0	0	0	0	1	0	0	1	1	1	1	0	0	1	1	1	0	1	1	0	0	1	0	1
S21	TD	1	1	0	1	1	0	1	1	1	0	0	1	1	1	0	0	0	1	0	0	1	1	1	1	1	0	0	0	0	0	0	1	1	1	1	0	0	1	1	1	0	0	1	0	0	1	1	1
S22	ZXS	1	1	0	1	1	0	1	1	1	0	0	1	1	1	0	0	0	1	0	1	1	1	0	0	0	1	0	0	1	0	0	1	1	1	1	0	0	1	1	0	0	0	0	0	0	1	0	1
S22	ZXS	1	1	0	1	1	0	1	1	1	0	0	1	1	1	0	0	0	1	0	1	1	1	0	0	0	1	0	0	1	0	0	1	1	1	1	0	0	1	1	0	0	0	0	0	0	1	0	1
S22	ZXS	1	1	0	1	1	0	1	1	1	0	0	1	1	1	0	0	0	1	0	1	1	1	0	0	0	1	0	0	1	0	0	1	1	1	1	0	0	1	1	0	0	0	0	0	0	1	0	1
S22	ZXS	1	1	0	1	1	0	1	1	1	0	0	1	1	1	0	0	0	1	0	1	1	1	0	0	0	1	0	0	1	0	0	1	1	1	1	0	0	1	1	0	0	0	0	0	0	1	0	1
S22	ZXS	1	1	0	1	1	0	1	1	1	0	0	1	1	1	0	0	0	1	0	1	1	1	0	0	0	1	0	0	1	0	0	1	1	1	1	0	0	1	1	0	0	0	0	0	0	1	0	0
S22	ZXS	1	1	0	1	1	0	1	1	1	0	0	1	1	1	0	0	0	1	0	1	1	1	0	0	0	1	0	0	1	0	0	1	1	1	1	0	0	1	1	0	0	0	0	0	0	1	0	1
S22	ZXS	1	1	0	1	1	0	1	1	1	0	0	1	1	1	0	0	0	1	0	1	1	1	0	0	0	1	0	0	1	0	0	1	1	1	1	0	0	1	1	0	0	0	0	0	0	1	0	0
S22	ZXS	1	1	0	1	1	0	1	1	1	0	0	1	1	1	0	0	0	1	0	1	1	1	0	0	0	1	0	0	1	0	0	1	1	1	1	0	0	1	1	0	0	0	0	0	0	1	0	1
S22	ZXS	1	1	0	1	1	0	1	1	1	0	0	1	1	1	0	0	0	1	0	1	1	1	0	0	0	1	0	0	1	0	0	1	1	1	1	0	0	1	1	0	0	0	0	0	0	1	0	0
S22	ZXS	1	1	0	1	1	0	1	1	1	0	0	1	1	1	0	0	0	1	0	1	1	1	0	0	0	1	0	0	1	0	0	1	1	1	1	0	0	1	1	0	0	0	0	0	0	1	0	1
S22	ZXS	1	1	0	1	1	0	1	1	1	0	0	1	1	1	0	0	0	1	0	1	1	1	1	0	0	1	0	0	1	0	0	1	1	1	1	0	0	1	1	0	0	0	0	0	0	1	0	1
N1	JGS	1	1	0	1	1	0	1	1	1	0	0	1	0	1	0	0	0	1	0	0	1	1	1	0	0	0	0	1	1	0	0	1	1	1	1	0	0	1	1	1	0	1	1	0	1	1	0	1
N1	JGS	1	1	0	1	1	0	1	1	1	0	0	1	1	1	0	0	0	1	0	0	1	1	0	0	0	0	0	1	1	0	0	1	1	1	1	0	0	1	1	1	0	1	1	0	0	1	0	1
N1	JGS	1	1	0	1	1	0	1	1	1	0	0	1	1	1	0	0	0	1	0	0	1	1	0	0	0	0	0	0	1	0	0	1	1	1	1	0	0	1	1	1	0	0	1	0	0	1	0	1
N1	JGS	1	1	0	1	1	0	1	1	1	0	0	1	1	1	0	0	0	1	0	0	1	1	0	0	0	0	0	0	1	0	0	1	1	1	1	0	0	1	1	1	0	0	1	0	0	1	0	1
N1	JGS	1	1	0	1	1	0	1	1	1	0	0	1	1	1	0	1	0	1	0	0	1	1	0	0	0	0	0	0	1	0	0	1	1	1	1	0	0	1	1	0	0	1	1	0	0	1	0	1
N1	JGS	1	1	0	1	1	0	1	1	1	0	0	1	1	1	0	0	0	1	0	0	1	1	1	0	0	0	0	0	1	0	0	1	1	1	1	1	0	1	1	1	1	1	1	0	1	1	0	1
N1	JGS	1	1	0	1	1	0	1	1	1	0	0	1	1	1	0	0	0	1	0	0	1	1	1	0	0	0	0	0	1	0	0	1	1	1	1	1	0	1	1	1	1	1	1	0	1	1	0	1
N1	JGS	1	1	0	1	1	0	1	1	1	0	0	1	1	1	1	0	0	1	0	0	1	1	0	0	0	0	0	0	1	0	0	1	1	1	1	0	0	1	1	1	0	1	1	0	0	1	0	1
N1	JGS	1	1	0	1	1	0	1	1	1	0	0	1	1	1	0	0	0	1	0	0	1	1	0	0	0	0	0	0	1	0	0	1	1	1	1	0	0	1	1	1	0	0	1	0	0	1	0	1
N1	JGS	1	1	0	1	1	0	1	1	1	0	0	1	1	1	0	0	0	1	0	0	1	1	0	1	0	0	0	0	1	0	0	1	1	1	1	0	0	1	1	0	1	0	0	1	0	1	1	1
N1	JGS	1	1	0	1	1	0	1	1	1	0	1	1	1	1	0	0	0	1	0	0	1	1	1	0	0	0	0	0	0	0	0	1	1	1	1	1	0	1	0	0	1	0	1	0	0	1	0	1
N2	BTM	1	1	0	1	1	1	1	1	1	1	0	1	1	1	1	0	0	1	0	0	0	1	1	0	0	0	0	0	1	0	0	1	1	1	1	0	0	1	1	0	1	0	1	0	0	1	0	1
N2	BTM	1	1	0	1	1	1	1	1	1	0	0	1	1	1	0	0	0	1	0	0	1	1	0	0	0	0	1	0	1	0	0	1	1	1	1	0	0	1	1	0	0	1	1	0	0	1	0	1
N2	BTM	1	1	0	1	1	1	1	1	1	0	0	1	1	1	0	0	0	1	0	0	1	1	0	0	0	0	1	0	1	0	0	1	1	1	1	0	0	1	1	0	0	1	1	0	0	1	0	1
N2	BTM	1	1	0	1	1	1	1	1	1	0	0	1	1	1	0	0	0	1	0	0	1	1	0	0	0	0	1	0	1	0	0	1	1	1	1	0	0	1	1	0	0	1	1	0	0	1	0	1
N2	BTM	1	1	0	1	1	1	1	1	1	0	0	1	1	1	0	0	0	1	0	0	1	1	0	0	0	0	1	0	1	0	0	1	1	1	1	0	0	1	1	0	0	1	0	0	0	1	0	0
N2	BTM	1	1	0	1	1	0	1	1	1	1	0	1	1	1	0	0	0	1	1	0	1	1	0	0	0	0	0	0	1	1	0	1	1	1	1	0	0	1	1	0	1	0	1	0	0	1	1	1
N2	BTM	1	1	0	1	1	0	1	1	1	1	0	1	1	1	0	0	0	1	1	0	1	1	0	0	0	0	0	0	1	1	0	1	1	1	1	0	0	1	1	0	1	0	1	0	0	1	1	1
N2	BTM	1	1	0	1	1	0	1	1	1	1	0	1	1	1	0	0	0	1	1	0	1	1	0	0	0	0	0	0	1	1	0	1	1	1	1	0	0	1	1	0	1	0	1	0	0	1	1	1
N2	BTM	1	1	0	1	1	0	1	1	1	1	0	1	1	1	0	0	0	1	1	0	1	1	0	0	0	0	0	0	1	1	0	1	1	1	1	0	0	1	1	0	1	0	0	0	0	1	1	1
N2	BTM	1	1	0	1	1	0	1	1	1	1	0	1	0	1	0	0	0	1	1	0	1	1	0	0	0	0	0	0	1	1	0	1	1	1	1	0	0	1	1	0	1	0	1	0	0	1	1	1
N2	BTM	1	1	0	1	1	0	1	1	1	1	0	1	1	1	0	0	0	1	1	0	1	1	0	0	0	0	0	0	1	1	0	1	1	1	1	0	0	1	1	0	1	0	1	0	0	1	1	1
N2	BTM	1	1	0	1	1	0	1	1	1	0	0	1	1	1	0	0	0	1	0	1	1	1	0	0	0	1	0	0	1	1	0	1	1	1	1	0	0	1	1	0	0	0	0	1	0	1	1	0
N3	WD	1	1	0	1	1	0	1	1	1	0	1	1	1	1	0	0	0	1	0	1	1	1	1	1	0	0	0	0	0	1	0	1	1	1	1	0	0	1	1	0	0	1	0	0	0	1	1	1
N3	WD	1	1	0	1	1	1	1	1	1	0	0	1	1	1	1	0	0	1	0	1	1	1	0	0	0	0	0	0	0	0	0	1	1	1	1	0	0	1	1	0	1	0	0	0	0	1	1	1
N3	WD	1	1	0	1	1	1	1	1	1	0	0	1	1	1	0	0	0	1	0	1	1	1	0	0	0	0	1	0	1	1	0	1	1	1	1	0	0	1	1	1	1	0	0	0	0	1	0	1
N3	WD	1	1	0	1	1	1	1	1	1	0	1	1	1	1	0	0	0	1	0	0	1	1	1	0	0	0	0	0	0	1	0	1	0	1	1	0	0	1	1	0	0	0	0	0	0	1	1	1
N3	WD	1	1	0	1	1	1	1	1	1	0	1	1	1	1	0	0	0	1	0	0	1	1	1	0	0	0	0	0	0	0	0	1	0	1	1	0	0	1	1	0	0	1	0	0	0	1	0	1
N3	WD	1	1	0	1	1	0	1	1	1	0	1	1	1	0	1	0	0	1	1	0	1	1	1	0	1	0	0	0	0	0	0	1	1	1	1	0	0	1	1	0	1	0	0	0	0	1	1	1
N3	WD	1	1	0	1	1	1	1	1	1	0	1	1	0	1	1	0	0	1	0	1	1	1	1	0	0	0	0	0	1	1	0	1	1	1	1	0	0	1	1	0	1	0	0	0	0	1	1	1
N3	WD	1	1	0	1	1	1	1	1	1	0	1	1	1	1	0	0	0	1	0	1	1	1	1	1	0	0	0	0	1	1	0	1	1	1	1	0	0	1	1	0	0	0	0	0	0	1	1	1
N3	WD	1	1	0	1	1	0	1	1	1	0	1	1	1	1	0	0	0	1	0	0	1	1	1	0	0	0	0	0	0	0	0	1	1	1	1	0	0	1	1	0	1	0	0	0	0	1	1	1
N3	WD	1	1	0	1	1	0	1	1	1	0	1	1	0	1	1	0	0	1	1	0	1	1	0	0	0	0	0	0	0	0	0	1	1	1	1	0	0	1	1	1	1	0	0	0	0	1	0	1
N3	WD	1	1	0	1	1	0	1	1	1	0	0	1	1	1	1	0	0	1	0	0	1	1	1	0	0	0	0	0	0	0	0	1	1	1	1	0	0	1	1	0	0	0	0	0	0	1	0	1
N4	SN	1	1	0	1	1	1	1	1	1	0	0	1	1	1	1	0	0	1	0	0	1	1	0	0	0	0	0	0	1	0	0	1	1	1	1	0	0	1	0	1	0	0	0	0	0	1	1	1
N4	SN	1	1	0	1	1	1	1	1	1	0	0	1	1	1	1	0	0	1	0	0	1	1	1	0	0	0	0	0	0	0	0	1	1	1	1	0	0	1	1	0	1	0	1	0	0	1	0	0
N4	SN	1	1	0	1	1	0	1	1	1	1	0	1	1	1	1	0	0	1	0	0	0	1	0	0	0	0	0	0	0	0	0	1	1	1	1	0	0	1	1	1	1	1	0	0	0	1	0	0
N4	SN	1	1	0	1	1	1	1	1	1	0	0	1	1	1	1	0	0	1	0	0	1	1	1	0	0	0	1	0	1	0	0	1	1	1	1	0	0	1	1	0	1	0	1	0	0	1	0	1
N4	SN	1	1	0	1	1	0	1	1	1	0	0	1	0	1	1	0	0	1	0	0	1	1	1	0	0	0	0	0	1	0	0	1	0	1	1	1	0	1	1	1	0	1	0	0	0	1	0	1
N4	SN	1	1	0	1	1	0	1	1	1	0	0	1	1	1	0	0	0	1	0	1	0	1	1	0	0	0	1	0	1	0	0	1	1	1	1	0	0	1	1	0	1	0	0	0	0	1	1	1
N4	SN	1	1	0	1	1	0	1	1	1	0	0	1	1	1	1	0	0	1	0	1	0	1	1	0	0	0	1	0	1	0	0	1	1	1	1	0	0	1	1	0	1	0	0	0	0	1	1	1
N4	SN	1	1	0	1	1	1	1	1	1	0	0	0	1	1	1	0	0	1	0	0	0	1	1	0	0	0	0	0	1	0	0	1	1	1	1	0	0	1	0	1	0	0	0	0	0	1	0	1
N4	SN	1	1	0	1	1	0	1	1	1	0	0	1	1	1	1	1	0	1	0	0	1	1	0	0	0	1	0	0	1	0	0	1	1	1	1	0	0	1	1	0	1	1	0	0	0	1	0	1
N4	SN	1	1	0	1	1	0	1	1	1	0	0	1	0	1	1	0	0	1	0	0	1	1	1	0	0	0	0	0	0	1	0	1	1	1	1	0	0	1	1	0	0	0	1	0	0	1	1	1
N4	SN	1	1	0	1	1	1	1	1	1	0	0	1	1	1	0	0	0	1	0	0	1	1	1	0	0	0	0	0	0	0	0	1	1	1	1	0	0	1	1	1	0	1	0	0	0	1	0	1
N5	TB	1	1	0	0	1	0	1	1	1	0	0	1	0	1	0	0	0	1	0	0	1	1	1	0	0	0	0	0	1	0	0	1	0	1	1	0	0	1	1	0	0	1	0	0	0	1	0	0
N5	TB	1	1	0	1	1	0	1	1	1	0	0	1	0	1	1	0	0	1	0	0	1	1	1	0	0	0	0	0	0	0	0	1	1	1	1	0	0	1	1	1	0	1	1	1	0	1	0	0
N5	TB	1	1	0	1	1	0	1	1	1	0	0	1	0	1	0	0	0	1	0	0	1	1	1	0	0	0	0	0	0	0	0	1	1	1	1	0	0	1	1	0	0	1	1	0	0	1	0	0
N5	TB	1	1	0	1	1	0	1	1	1	1	0	1	1	1	1	0	0	1	0	1	1	1	1	0	0	0	0	0	1	0	0	1	1	1	1	0	0	1	1	0	1	0	1	0	0	1	0	1
N5	TB	1	1	0	1	1	0	1	1	1	1	0	1	1	1	1	0	0	1	0	1	1	1	1	0	0	0	0	0	1	0	0	1	1	1	1	0	0	1	1	1	0	0	0	1	0	1	1	1
N5	TB	1	1	0	1	1	0	1	1	1	0	0	1	1	1	0	0	0	1	0	0	1	1	1	0	0	0	0	0	1	0	0	1	1	1	1	0	0	1	1	1	0	1	0	1	0	1	1	0
N5	TB	1	1	0	1	1	1	1	1	1	0	0	1	1	1	1	0	0	1	0	1	1	1	1	0	0	0	0	0	1	1	0	1	1	1	1	0	0	1	1	0	0	1	0	1	0	1	0	0
N5	TB	1	1	0	1	1	0	1	1	1	0	0	1	1	1	0	0	0	1	0	0	1	1	1	0	0	0	0	0	1	1	0	1	1	1	1	0	0	1	1	0	1	0	0	0	0	1	0	0
N5	TB	1	1	1	1	1	0	1	1	1	0	0	1	1	1	0	1	0	1	0	0	1	1	1	0	0	1	0	0	1	0	0	1	1	1	1	0	1	1	1	0	1	0	0	0	0	1	0	0
N5	TB	1	1	0	0	1	1	1	1	1	0	0	1	0	1	0	0	0	1	0	1	1	1	1	0	0	0	0	0	1	1	0	1	0	1	1	0	0	1	1	0	0	1	0	0	0	1	0	1
N5	TB	1	1	0	0	1	1	1	1	1	0	0	1	0	1	0	0	0	1	0	1	1	1	1	0	0	0	0	0	1	1	0	1	0	1	1	0	0	1	1	0	0	1	0	0	0	1	0	1
N6	ZP	1	1	0	1	1	0	1	1	1	0	0	1	1	1	0	0	0	1	0	1	1	1	1	1	0	1	0	0	0	1	0	1	1	1	1	0	0	1	1	0	0	1	0	1	0	1	0	1
N6	ZP	1	1	0	1	1	1	1	1	1	0	0	1	1	1	0	0	0	1	0	0	1	1	1	0	0	1	0	0	1	0	1	1	1	1	1	0	0	1	1	0	1	0	0	1	0	1	1	1
N6	ZP	1	1	0	1	1	1	1	1	1	0	0	1	1	1	0	0	0	1	0	0	1	1	1	1	0	1	0	0	1	1	0	1	1	1	1	0	0	1	1	0	0	0	0	0	0	1	1	1
N6	ZP	1	1	0	1	1	0	1	1	1	0	0	1	1	1	0	0	0	1	0	0	1	1	1	0	0	0	0	0	0	0	0	1	1	1	1	0	1	1	1	0	1	0	1	0	0	1	1	0
N6	ZP	1	1	0	1	1	0	1	1	1	0	0	1	1	1	0	1	0	1	0	1	0	1	1	0	0	0	1	0	0	0	0	1	1	1	1	1	0	1	1	0	1	1	0	0	0	1	1	1
N6	ZP	1	1	0	1	1	1	1	1	1	0	0	1	0	1	0	0	0	1	0	0	0	1	1	0	0	0	0	0	0	0	0	1	1	1	1	0	0	1	1	0	1	1	1	0	0	1	0	0
N6	ZP	1	1	0	1	1	0	1	1	1	0	0	1	1	1	0	0	0	1	0	0	1	1	1	0	0	1	0	0	0	1	0	1	1	1	1	0	0	1	1	0	0	0	1	0	0	1	0	1
N6	ZP	1	1	0	1	1	0	1	1	1	0	0	1	1	1	0	0	0	1	0	0	1	1	0	0	0	0	0	0	1	1	0	1	1	1	1	1	0	1	1	0	1	0	0	0	0	1	0	1
N6	ZP	1	1	0	1	1	0	1	1	1	0	0	1	1	1	1	0	0	1	0	1	1	1	1	0	0	0	0	0	1	0	0	1	1	1	1	0	0	1	1	0	1	0	1	0	0	1	0	1
N7	BD	1	1	0	1	1	1	1	1	1	0	0	1	1	1	0	0	0	1	0	0	1	1	1	0	0	0	0	0	1	0	0	1	1	1	1	0	0	1	1	1	1	0	0	0	0	1	0	1
N7	BD	1	1	0	1	1	0	1	1	1	1	0	1	1	1	0	0	0	1	0	0	0	1	1	0	0	1	0	0	1	1	0	1	1	1	1	0	0	1	1	1	1	1	0	1	1	1	0	1
N7	BD	1	1	0	1	1	0	1	1	1	0	1	1	1	1	0	0	0	1	0	1	1	1	1	0	0	1	0	0	1	1	0	1	1	1	1	0	0	1	1	0	0	1	0	0	0	1	0	1
N7	BD	1	1	0	1	1	1	1	1	1	0	0	1	1	1	0	0	0	1	0	1	1	1	1	0	0	0	0	0	1	0	0	1	1	1	1	0	0	1	1	0	0	1	0	0	0	1	1	1
N7	BD	1	1	0	1	1	0	1	1	1	0	0	1	0	1	0	0	0	1	0	0	1	1	1	0	0	0	1	0	0	0	0	1	1	1	1	1	0	1	1	0	0	0	0	0	1	1	0	1
N7	BD	1	1	0	1	1	0	1	1	1	0	0	1	1	1	0	0	0	1	0	0	1	1	1	0	0	0	0	0	1	0	0	1	1	1	1	0	0	1	1	0	1	1	0	0	1	1	0	0
N7	BD	1	1	0	1	1	0	1	1	1	1	0	1	1	1	0	0	0	1	0	0	1	1	1	0	0	1	0	0	0	1	0	1	1	1	1	0	0	1	1	1	0	1	0	0	0	1	0	1
N7	BD	1	1	0	1	1	0	1	1	1	1	0	1	1	1	0	0	0	1	0	0	0	1	1	0	0	0	1	0	0	0	0	1	1	1	1	0	0	1	1	0	0	0	0	0	0	1	0	1
N7	BD	1	1	1	1	1	0	1	1	1	1	0	1	1	1	0	0	0	1	0	0	0	1	1	0	0	1	0	0	1	0	0	1	1	1	1	0	0	1	1	0	0	0	0	0	0	1	0	1
N7	BD	1	1	1	1	1	0	1	1	1	0	0	1	1	1	0	0	0	1	0	0	0	1	1	0	0	1	0	0	1	0	0	1	1	1	1	0	0	1	1	0	0	0	0	0	0	1	0	1
N7	BD	1	1	0	1	1	0	1	1	1	0	0	1	1	1	0	0	0	1	0	0	0	1	0	0	0	0	1	0	0	0	0	1	1	1	1	0	0	1	1	0	0	1	1	0	0	1	0	0
N7	BD	1	1	0	1	1	1	1	1	1	0	0	1	1	1	0	0	0	1	0	1	1	1	1	0	0	0	0	0	1	1	0	1	1	1	1	0	0	1	1	0	1	0	1	0	1	1	0	1
N7	BD	1	1	0	1	1	0	1	1	1	0	0	1	1	1	1	0	0	1	0	0	0	1	1	0	0	0	0	0	0	1	0	1	1	1	1	0	0	0	1	1	0	0	0	0	0	1	0	1
N7	BD	1	1	0	1	1	0	1	1	1	0	0	1	1	1	0	1	0	1	0	0	1	1	1	0	0	1	0	0	1	0	0	1	1	1	1	0	0	1	1	0	1	1	0	0	0	1	0	1
N8	ZJJ	1	1	0	1	1	1	1	1	1	0	0	1	1	1	0	0	0	1	0	1	1	1	0	1	0	0	0	0	1	0	0	1	1	1	1	0	0	1	1	0	1	0	0	0	0	1	0	1
N8	ZJJ	1	1	0	1	1	0	1	1	1	0	1	1	0	1	0	0	0	1	1	0	1	1	1	0	0	0	0	0	0	0	0	1	1	1	1	1	1	1	1	0	0	0	0	0	0	1	1	1
N8	ZJJ	1	1	0	1	1	0	1	1	1	0	0	0	1	1	1	0	0	1	0	0	1	1	1	0	0	0	0	0	1	0	0	1	1	1	1	0	1	1	1	1	1	0	1	0	0	1	0	1
N8	ZJJ	1	1	0	1	1	0	1	1	1	0	0	1	1	1	0	0	0	1	0	0	0	1	1	0	0	1	0	0	1	1	0	1	1	1	1	0	0	1	1	1	0	0	0	0	0	1	0	1
N8	ZJJ	1	1	0	1	1	0	1	1	1	0	0	1	0	1	0	0	0	1	0	0	1	1	1	0	0	0	0	0	0	0	0	1	1	1	1	0	0	1	1	1	1	0	0	0	0	1	0	1
N8	ZJJ	1	1	0	1	1	1	1	1	1	0	0	1	1	1	0	0	0	1	0	0	1	1	1	0	0	1	0	0	0	1	0	1	1	1	1	0	1	1	1	1	1	1	0	0	0	1	0	0
N8	ZJJ	1	1	0	1	1	0	1	1	1	0	0	1	1	1	0	0	0	1	0	0	1	1	1	1	0	0	0	0	0	0	0	1	1	1	1	0	0	1	1	1	1	1	0	0	1	1	0	1
N8	ZJJ	1	1	0	0	1	0	1	1	1	0	0	1	1	1	0	0	0	1	0	0	1	1	1	0	0	1	0	0	0	0	0	1	1	1	1	0	0	1	1	1	0	1	0	0	1	1	0	1
N8	ZJJ	1	1	0	0	1	0	1	1	1	0	0	1	1	1	1	0	0	1	0	0	1	1	1	0	0	0	0	0	0	0	0	1	1	1	1	0	0	1	1	0	0	1	0	0	0	1	0	0
N8	ZJJ	1	1	0	1	1	0	1	1	1	0	0	1	1	1	0	0	0	1	0	0	1	1	0	0	0	0	0	0	1	0	0	1	1	1	1	0	0	1	1	0	1	0	1	1	0	1	0	1
N8	ZJJ	1	1	0	1	1	0	1	1	1	0	0	1	1	1	0	1	0	1	0	0	1	1	1	0	0	0	0	0	0	1	0	1	1	1	1	0	0	1	1	0	1	0	0	0	0	1	0	1
N9	JF	1	1	0	1	1	1	1	1	1	0	0	1	1	1	0	0	0	1	0	1	1	1	1	0	0	0	0	1	1	1	0	1	1	1	1	0	0	1	1	1	1	0	0	0	0	1	0	1
N9	JF	1	1	0	1	1	1	1	1	1	0	0	1	1	1	0	0	0	1	0	0	1	1	1	0	0	0	0	1	1	0	0	1	1	1	1	0	0	1	1	1	1	0	0	0	0	1	0	1
N9	JF	1	1	0	1	1	1	1	1	1	0	0	1	1	1	0	0	0	1	0	0	1	1	1	0	0	0	0	1	1	0	0	1	1	1	1	0	0	1	1	1	1	0	0	0	0	1	0	1
N9	JF	1	1	0	1	1	1	1	1	1	0	0	1	1	1	0	0	0	1	0	0	1	1	0	0	0	0	0	0	0	0	0	1	1	1	1	0	0	1	1	1	1	0	0	0	0	1	0	1
N9	JF	1	1	0	1	1	0	1	1	1	0	0	1	1	1	1	0	0	1	0	0	1	1	0	0	0	1	0	0	1	1	0	1	1	1	1	1	0	1	1	0	1	0	1	0	0	1	0	1
N9	JF	1	1	0	1	1	0	1	1	1	0	1	1	1	1	1	0	0	1	0	0	0	1	0	0	0	0	0	0	1	0	0	1	1	1	1	0	0	1	1	1	0	0	1	0	0	1	0	1
N9	JF	1	1	0	1	1	0	1	1	1	0	0	1	1	1	1	0	0	1	0	0	1	1	1	0	0	1	0	0	1	0	0	1	1	1	1	0	0	1	1	1	0	0	0	0	0	1	0	1
N9	JF	1	1	0	1	1	1	1	1	1	0	1	1	0	1	0	0	0	1	0	0	0	1	0	0	0	0	0	1	1	0	0	1	1	1	1	0	0	1	1	0	0	0	0	0	0	1	0	1
N9	JF	1	1	0	1	1	1	1	1	1	0	0	1	1	1	0	0	0	1	0	0	1	1	1	0	0	1	0	1	1	0	0	1	1	1	1	0	0	1	1	1	1	0	0	0	0	1	0	1
N9	JF	1	1	0	1	1	1	1	1	1	0	0	1	0	1	0	0	0	1	0	0	1	1	1	0	0	1	0	0	1	0	0	1	1	1	1	0	0	1	1	0	0	0	1	0	0	1	0	1
N9	JF	1	1	0	1	1	0	1	1	1	0	0	1	1	1	0	0	0	1	0	0	0	1	1	0	0	0	0	0	1	0	0	1	1	1	1	0	0	1	1	1	0	0	0	0	0	1	0	1
N10	BJ	1	1	0	0	1	0	1	1	1	0	0	1	0	1	1	0	0	1	0	0	1	1	1	0	0	0	0	0	1	0	0	1	1	1	1	0	0	1	1	0	0	0	1	0	0	0	0	1
N10	BJ	1	1	0	1	1	0	1	1	1	0	0	1	0	1	1	0	0	1	0	0	1	1	1	0	0	0	0	0	1	0	0	1	1	1	1	0	0	1	1	0	0	0	1	0	0	0	0	1
N10	BJ	1	1	0	1	1	0	1	1	1	0	0	1	1	1	1	0	0	1	0	1	1	1	1	0	0	0	0	0	1	0	0	1	1	1	1	0	0	0	1	0	1	0	0	0	0	1	0	1
N10	BJ	1	1	0	1	1	0	1	1	1	0	0	1	1	1	1	0	0	1	0	0	1	1	1	1	0	1	0	0	1	0	0	1	1	1	1	0	0	1	1	0	1	0	0	0	0	1	0	1
N10	BJ	1	1	0	1	1	0	1	1	1	1	0	1	1	1	0	0	0	1	0	0	1	1	1	0	0	0	1	0	0	0	0	1	1	1	1	0	0	1	1	1	0	0	0	0	0	1	0	1
N10	BJ	1	1	0	1	1	0	1	1	1	0	0	1	1	1	0	0	0	1	0	1	1	1	1	0	0	1	1	0	1	1	0	1	1	1	0	0	0	1	1	0	0	0	0	1	0	1	0	1
N10	BJ	1	1	0	1	1	0	1	1	1	0	0	1	1	1	0	0	0	1	0	1	1	1	1	0	0	1	1	0	1	1	0	1	1	1	1	0	0	1	1	0	0	0	0	1	0	1	0	1
N10	BJ	1	1	0	1	1	0	1	1	1	0	0	1	1	1	0	0	0	1	0	1	1	1	1	0	0	1	1	0	1	1	0	1	1	1	1	0	0	1	1	0	0	0	0	1	0	1	0	1
N10	BJ	1	1	0	1	1	0	1	1	1	0	0	1	1	1	0	0	0	1	0	0	0	1	0	0	0	0	0	0	1	1	0	1	1	1	1	0	0	1	1	0	0	0	0	0	0	1	1	1
N10	BJ	1	1	0	1	1	0	1	1	1	0	0	1	1	1	0	0	0	1	0	1	1	1	1	0	0	1	1	0	1	1	0	1	1	1	1	0	0	1	1	0	0	0	0	1	0	1	0	1
N10	BJ	1	1	0	1	1	0	1	1	1	0	0	1	1	1	0	0	0	1	0	0	0	1	0	0	0	0	0	0	1	1	0	1	1	1	1	0	0	1	1	0	0	0	0	0	0	1	1	1
N11	ZX	1	1	0	1	1	0	1	1	1	0	0	1	0	1	0	0	0	1	0	1	1	1	1	0	0	0	0	0	0	0	0	1	1	0	1	0	0	1	1	0	0	0	0	0	0	1	1	1
N11	ZX	1	1	0	1	1	0	1	1	1	0	0	1	1	1	1	0	0	1	0	1	1	1	1	0	0	0	0	0	0	0	0	1	1	0	1	0	0	1	1	0	0	0	0	0	0	1	1	1
N11	ZX	1	1	0	1	1	1	1	1	1	0	0	1	0	1	0	0	0	1	0	1	1	1	1	0	0	1	0	0	1	0	0	1	1	0	1	0	0	1	1	0	0	0	1	0	0	1	0	1
N11	ZX	1	1	0	1	1	0	1	1	1	0	0	1	1	1	0	0	0	1	0	0	0	1	1	0	0	0	0	0	1	0	0	1	1	1	1	0	0	1	1	1	0	0	1	0	0	1	0	1
N11	ZX	1	1	0	1	1	1	1	1	1	0	0	1	1	1	0	0	0	1	0	1	1	1	0	0	0	0	0	0	1	0	0	1	1	1	1	0	0	1	1	0	1	0	1	0	0	1	0	0
N12	EM	1	1	0	1	1	1	1	1	1	0	0	1	0	1	0	0	0	1	0	0	1	1	0	0	0	0	0	1	1	0	0	1	1	1	1	0	0	1	1	0	0	0	1	1	0	1	0	0
N12	EM	1	1	0	1	1	1	1	1	1	0	0	1	0	1	0	0	0	1	0	1	1	1	1	1	0	1	0	1	1	1	0	1	1	1	1	0	0	1	0	0	0	0	1	1	0	1	0	0
N12	EM	1	1	0	1	1	1	1	1	1	0	0	1	0	1	0	0	0	1	0	1	1	1	1	1	0	1	0	1	1	1	0	1	1	1	1	0	0	1	0	0	0	0	1	0	0	1	0	0
N12	EM	1	1	0	1	1	0	1	1	1	0	0	1	0	1	0	0	0	1	0	0	1	1	1	0	0	0	0	0	1	1	0	1	1	1	1	0	0	1	1	1	1	0	1	0	1	1	0	0
N12	EM	1	1	0	1	1	0	1	1	1	0	0	1	1	1	0	0	0	1	0	0	1	1	1	0	0	0	0	0	1	1	0	1	1	1	1	0	0	1	0	0	1	0	0	0	0	1	0	1
N12	EM	1	1	0	1	1	0	1	1	1	0	0	1	1	1	0	0	0	1	0	0	1	1	1	0	0	0	0	0	1	0	0	1	1	1	1	0	0	1	1	1	0	0	0	0	1	1	0	1
N12	EM	1	1	0	1	1	0	1	1	1	0	0	1	0	1	0	0	0	1	0	0	1	1	1	0	0	0	0	0	1	0	0	1	1	1	1	1	1	1	1	1	1	0	1	0	1	1	0	0
N12	EM	1	1	0	1	1	0	1	1	1	0	0	1	1	1	0	0	0	0	0	0	1	1	0	0	0	0	0	0	1	1	0	1	1	1	1	0	0	1	0	0	0	0	0	0	0	1	0	0
N12	EM	1	1	0	1	1	1	1	1	1	0	0	1	1	1	0	0	0	1	0	1	1	1	1	0	0	0	0	0	1	0	0	1	1	1	1	0	0	1	1	0	0	0	0	0	0	1	0	0
N13	XG	1	1	0	1	1	1	1	1	1	0	0	1	1	1	0	0	0	1	0	0	1	1	1	0	0	0	0	0	1	1	0	1	1	1	1	0	1	1	1	1	0	0	0	0	0	1	0	1
N13	XG	1	1	0	1	1	1	1	1	1	0	0	1	1	1	0	0	0	1	0	0	1	1	1	0	0	0	0	0	1	0	0	1	1	1	1	0	0	1	1	0	1	0	0	1	0	1	0	1
N13	XG	1	1	0	1	1	0	1	1	1	0	0	1	1	1	0	0	0	1	0	1	1	1	1	0	0	0	0	1	1	0	0	1	1	1	1	0	0	1	1	0	0	0	0	1	0	1	1	1
N13	XG	1	1	0	1	1	0	1	1	1	0	0	1	0	1	1	0	0	1	0	0	1	1	1	0	0	0	0	0	1	0	0	1	1	1	1	0	0	1	1	0	1	0	0	0	0	1	0	1
N13	XG	1	1	0	1	1	0	1	1	1	0	0	1	0	1	0	0	0	1	0	0	1	1	1	0	0	0	0	1	1	1	0	1	1	1	1	0	0	1	1	0	1	0	0	0	0	1	0	1
N13	XG	1	1	0	1	1	0	1	1	1	0	0	1	0	1	0	0	0	1	0	0	1	1	1	0	0	0	0	1	1	1	0	1	1	1	1	0	0	1	1	0	1	0	0	0	0	1	1	1
N13	XG	1	1	0	1	1	0	1	1	1	0	0	0	1	1	0	0	0	1	0	0	1	1	1	1	1	0	0	0	1	0	0	1	1	1	1	0	0	1	1	0	0	0	0	0	0	1	0	1
N13	XG	1	1	0	1	1	0	1	1	1	0	0	1	1	1	0	0	0	1	0	0	1	1	1	0	0	0	0	0	1	0	0	1	1	1	1	0	0	1	1	0	0	0	0	0	0	1	0	1
N13	XG	1	1	0	0	1	0	1	1	1	0	0	1	1	1	0	0	0	1	0	0	1	1	1	0	0	0	0	0	1	0	0	1	1	1	1	0	0	1	0	0	0	0	0	0	0	1	0	1
N13	XG	1	1	0	0	1	1	1	1	1	0	0	1	1	1	0	0	0	1	0	0	1	1	1	0	0	0	0	1	1	0	0	1	1	1	1	0	1	1	0	1	1	0	0	0	0	1	0	1
N13	XG	1	1	0	1	1	1	1	1	1	0	0	1	0	1	0	0	0	1	0	0	0	1	1	0	0	0	0	0	1	0	1	1	1	1	1	0	0	1	0	0	1	0	0	0	0	1	0	1
N13	XG	1	1	0	1	1	1	1	1	1	0	0	1	1	1	0	0	0	1	0	0	1	1	1	0	0	0	0	0	1	0	0	1	1	1	1	0	0	1	1	1	1	0	0	0	0	1	0	1
N14	BC	1	1	0	1	1	0	1	1	1	0	0	1	1	1	0	0	0	1	0	0	1	1	0	0	0	0	0	0	0	0	0	1	1	1	1	0	0	1	1	1	0	0	1	0	0	1	0	1
N14	BC	1	1	0	1	1	0	1	1	1	0	0	1	1	1	0	0	0	1	0	0	1	1	0	0	0	0	0	0	0	0	0	1	1	1	1	0	0	1	1	1	0	0	1	0	0	1	0	1
N14	BC	1	1	0	1	1	0	1	1	1	0	0	1	1	1	0	0	0	1	0	0	1	1	0	0	0	0	0	0	0	0	0	1	1	1	1	0	0	1	1	1	0	0	1	0	0	1	0	1
N14	BC	1	1	0	1	1	0	1	1	1	0	0	1	0	1	0	0	0	1	0	0	1	1	0	0	0	0	0	0	0	0	0	1	1	1	1	0	0	1	1	1	0	0	1	0	0	1	0	1
N14	BC	1	1	0	1	1	0	1	1	1	0	0	1	1	1	0	0	0	1	0	0	1	1	0	0	0	0	0	0	0	0	0	1	1	1	1	0	0	1	1	1	0	0	1	0	0	1	0	1
N14	BC	1	1	0	1	1	1	1	1	1	0	0	1	1	1	0	0	0	1	0	0	1	1	1	0	0	0	0	0	0	0	0	1	1	1	1	0	0	1	1	1	1	0	0	0	0	1	0	1
N14	BC	1	1	0	1	1	0	1	1	1	0	0	1	1	1	0	0	0	1	0	0	1	1	1	0	0	0	0	0	1	0	0	1	1	1	1	0	0	1	1	0	1	0	1	0	0	1	0	1
N14	BC	1	1	0	1	1	0	1	1	1	0	0	1	1	1	0	0	0	1	0	1	1	1	1	0	0	0	0	0	0	1	0	1	1	1	1	0	0	1	1	0	1	0	1	0	0	1	0	1
N14	BC	1	1	0	1	1	0	1	1	1	0	0	1	1	1	0	0	0	1	0	1	1	1	1	0	0	0	0	1	1	0	0	1	1	1	1	0	0	1	1	0	0	0	1	0	0	1	0	1
N15	BFG	1	1	0	1	1	0	1	1	1	1	1	1	1	1	0	0	0	1	1	0	1	1	0	0	0	0	0	0	0	1	0	1	1	1	1	0	0	1	1	1	1	0	0	0	0	1	1	1
N15	BFG	1	1	0	1	1	0	1	1	1	0	0	1	1	1	0	0	0	1	0	0	1	1	1	0	0	0	1	0	1	0	0	1	1	1	1	0	0	1	1	1	1	0	0	0	0	1	0	1
N15	BFG	1	1	0	1	1	1	1	1	1	0	1	1	1	1	0	0	0	1	0	0	1	1	0	0	0	0	0	0	1	0	0	1	1	1	1	1	0	1	1	1	1	1	0	1	0	1	0	1
N15	BFG	1	1	0	1	1	1	1	1	1	0	1	1	1	1	0	0	0	1	0	0	1	1	0	0	0	0	0	0	1	0	0	1	1	1	1	1	0	1	1	1	1	1	0	1	0	1	0	1
N15	BFG	1	1	0	1	1	1	1	1	1	0	1	1	1	0	0	0	0	1	0	0	1	1	0	0	0	0	0	0	1	0	0	1	1	1	1	1	0	1	1	1	1	1	0	1	0	1	0	1
N15	BFG	1	1	0	1	1	1	1	1	1	1	1	1	1	1	0	0	0	1	0	1	0	1	1	0	0	0	0	0	0	0	0	1	1	1	1	0	0	1	1	0	1	0	0	0	0	1	0	1
N15	BFG	1	1	0	1	1	1	1	1	1	1	1	1	1	1	0	0	0	1	0	1	0	1	1	0	0	0	0	0	0	0	0	1	1	1	1	0	0	1	1	0	1	0	0	0	0	1	0	1
N15	BFG	1	1	0	1	1	1	1	1	1	1	1	1	1	1	0	0	0	1	0	1	0	1	1	0	0	0	0	0	0	0	0	1	1	1	1	0	0	1	1	0	1	1	0	0	0	1	0	1
N15	BFG	1	1	0	1	1	1	1	1	1	0	0	1	1	1	0	0	0	1	0	0	1	1	1	0	0	0	0	0	1	0	0	1	1	1	1	0	0	1	1	1	1	1	0	0	0	1	1	1
N15	BFG	1	1	0	1	1	1	1	1	1	1	1	1	1	1	0	0	0	1	0	1	1	1	1	0	0	0	0	0	0	0	0	1	1	1	1	0	0	1	1	0	1	0	0	0	0	1	0	1
N15	BFG	1	1	0	1	1	1	1	1	1	1	1	1	1	1	0	0	0	1	0	1	1	1	1	0	0	0	0	0	0	0	0	1	1	1	1	0	0	1	1	0	1	0	0	0	0	1	0	1
N15	BFG	1	1	0	1	1	1	1	1	1	0	0	1	1	1	0	0	0	1	1	0	1	1	1	1	0	0	1	0	1	0	0	1	1	1	1	0	0	1	1	1	1	1	0	1	0	1	0	1
N15	BFG	1	1	0	1	1	1	1	1	1	0	0	1	1	1	0	0	0	1	0	0	1	1	1	1	0	0	0	0	1	1	0	1	1	1	1	0	0	1	1	1	1	1	0	1	0	1	0	1
[truncated: 409 more columns]
